# Supplementary material for: Five-Year Relative Survival Rates of Women Diagnosed with Uterine Cancer by County-Level Socioeconomic Status Overall and across Histology and Race/Ethnicity
Source: Cancers (Basel). 2024 Aug 1;16(15):2747. doi: 10.3390/cancers16152747 (PMC11311553; doi:10.3390/cancers16152747)
Supplement: Supplementary file 1 [file cancers-16-02747-s001.zip]

Archive with 1 entries (1 files):
- cancers-3051665-supplementary.pdf
